# Supplementary material for: Effect of Crocus sativus Extract Supplementation in the Metabolic Control of People with Diabetes Mellitus Type 1: A Double-Blind Randomized Placebo-Controlled Trial
Source: Nutrients. 2024 Jun 29;16(13):2089. doi: 10.3390/nu16132089 (PMC11243156; doi:10.3390/nu16132089)
Supplement: Supplementary file 1 [file nutrients-16-02089-s001.zip]

Archive with 1 entries (1 files):
- nutrients-3062368-supplementary.pdf
